# Supplementary material for: High-Performance Twisted Nylon Actuators for Soft Robots
Source: Research (Wash D C). 2023 Mar 17;8:0642. doi: 10.34133/research.0642 (PMC11912876; doi:10.34133/research.0642)
Supplement: Supplementary 1 — Notes S1 to S7 Figs. S1 to S13 Table S1 Movies S1 to S10 [file research.0642.f1.zip]

Archive with 24 entries (24 files):
- Fig. S1.tif
- Fig. S10.tif
- Fig. S11.tif
- Fig. S12.tif
- Fig. S13.tif
- Fig. S2.tif
- Fig. S3.tif
- Fig. S4.tif
- Fig. S5.tif
- Fig. S6.tif
- Fig. S7.tif
- Fig. S8.tif
- Fig. S9.tif
- Movie S1.mp4
- Movie S10.mp4
- Movie S2.mp4
- Movie S3.mp4
- Movie S4.mp4
- Movie S5.mp4
- Movie S6.mp4
- Movie S7.mp4
- Movie S8.mp4
- Movie S9.mp4
- Supplementary Materials-R1-clean version.docx
